# Supplementary material for: Complete Chloroplast Genome Features of Dendrocalamus farinosus and Its Comparison and Evolutionary Analysis with Other Bambusoideae Species
Source: Genes (Basel). 2022 Aug 24;13(9):1519. doi: 10.3390/genes13091519 (PMC9498922; doi:10.3390/genes13091519)
Supplement: Supplementary file 1 [file genes-13-01519-s001.zip]

Archive with 1 entries (1 files):
- genes-1863871-supplementary.pdf
